# Supplementary material for: Towards understanding the lifespan extension by reduced insulin signaling: bioinformatics analysis of DAF-16/FOXO direct targets in Caenorhabditis elegans
Source: Oncotarget. 2016 Mar 24;7(15):19185–92. doi: 10.18632/oncotarget.8313 (PMC4991374; doi:10.18632/oncotarget.8313)
Supplement: Supplementary file 1 [file oncotarget-07-19185-s001.xlsx]

## Sheet: Supplementary Table 1
Supplmentary Table 1. The FOXODB gene and their Worm Orthologs
Symbol	Species	Worm_Ortholog_Name	Worm_Ortholog_SeqName	Qutantitation Method	Binding Detection Method	Function	PMID
aakg-4	C. elegans	aakg-4	T01B6.3	Microarray;qRT-PCR	DamID	Signalling	20706209
aay	Drosophila melanogaster	Y62E10A.13	Y62E10A.13	qRT-PCR; Luciferase Reporter Assay	EMSA;Luciferase Reporter Assay	Growth	18299344_x000D_
ABCB1	Human	pgp-9;pgp-1	C47A10.1;K08E7.9	Luciferase Reporter Assay;Western blotting	Luciferase Reporter Assay+Mutation;EMSA	Drug ressistance	18390843_x000D_
ABCC2	Human	mrp-2;mrp-1	F57C12.4;F57C12.5	qRT-PCR;Western blotting; Luciferase Reporter Assay	EMSA;Luciferase Reporter Assay+Deletion	Multidrug resistance	23763570_x000D_
Ac76E	Drosophila melanogaster	acy-2	C10F3.3	qRT-PCR;Microarray	ChIP	Stress risisitance	19651894_x000D_
ACO2	Human	aco-2	F54H12.1	qRT-PCR	ChIP	Metablism	21915097_x000D_
Acta2	Rat			Luciferase Reporter Assay;qRT_PCR;Western blotting	ChIP	Smooth muscle contractile	16054032_x000D_
Adipoq	Mouse	col-172;col-181	F38B6.5;W03G11.1	qRT-PCR;Western blotting;Luciferase Reporter Assay	Luciferase Reporter Assay+mutation;EMSA;supershift assays	Metabolism	17090532_x000D_
Adm	Mouse			Micoroarray;qRT-PCR	ChIP	Angiogenesis	17254969_x000D_
Agrp	Rat			Luciferase Reporter Assay	EMSA;Luciferase Reporter Assay;ChIP	Metabolism	16604086_x000D_
APOC3	Human			qRT-PCR;Luciferase Reporter Assay	Luciferase Reporter Assay+mutation;EMSA;ChIP	Metabolism	15546000_x000D_
asns-2	C. elegans	asns-2	M02D8.4	Microarray;qRT-PCR	DamID	--	20706209
Aspn	Rat			qRT-PCR	ChIP	Apoptosis	23059819_x000D_
Atg12	Mouse	lgg-3	B0336.8	qRT-PCR	ChIP	Autophage	18054316_x000D_
Atg12	Rat	lgg-3	B0336.8	qRT-PCR	ChIP	Autophagy	19696026_x000D_
ATG14	Human			qRT-PCR; Luciferase Reporter Assay	ChIP	Autophage	22992773_x000D_
att-ORFA	Drosophila melanogaster	F43G9.3	F43G9.3	Luciferase Reporter Assay; Microarray	ChIP	--	18177722_x000D_
BBC3	Human			Western blotting; qRT-PCR	ChIP	Apoptosis	23532334_x000D_
Bbc3	Mouse			qRT-PCR;Western blotting;Luciferase Reporter Assay	Luciferase Reporter Assay+Mutation; ChIP	Apotopsis	16801400_x000D_
Bbc3	Rat			qRT-PCR	ChIP	Cell cycle	21835778_x000D_
BCL10	Human			qRT-PCR; Western blotting	ChIP+EMSA+Mutation	Apoptosis	22474286_x000D_
BCL2L11	Human			qRT-PCR;Western blotting	ChIP; Luciferase Reporter Assay	Apoapoptosis	17626006_x000D_
BCL2L11	Human			Luciferase Reporter Assay; Western blotting	ChIP; Luciferase Reporter Assay	Apopoptosis	15824087_x000D_
BCL2L11	Human			Luciferase Reporter Assay;Western blotting	ChIP; Luciferase Reporter Assay+Mutation	Apopoptosis	15688014_x000D_
BCL2L11	Human			Western blotting; Luciferase Reporter Assay	Luciferase Reporter assay+Mutation	Apoptosis	14527951_x000D_
Bcl2l11	Mouse			Luciferase Reporter Assay	ChIP; Luciferase Reporter Assay	Apotopsis	17702754_x000D_
Bcl2l11	Mouse			qRT-PCR; Luciferase Reporter Assay	EMSA;Luciferase Reporter Assay	Apoptosis	16373335_x000D_
Bcl2l11	Rat			qRT-PCR;Western blotting; Luciferase Reporter Assay	Luciferase Reporter Assay+Mutation;EMSA	Apoptosis	12913110_x000D_
BCL6	Human			Luciferase Reporter Assay; Western blotting;qRT-PCR	Luciferase Reporter assay;ChIP	Cell cycle	15509806_x000D_
BCL6	Human			TET-On system;Luciferase Reporter Assay	Luciferase Reporter assay+Mutation;Gel shift Assay	--	11777915_x000D_
BCL6	Human			Microarray;qRT-PCR	ChIP	--	18226221_x000D_
Bcl6	Mouse			Luciferase Reporter Assay	ChIP	Immunity	22406686_x000D_
bmm	Drosophila melanogaster	C05D11.7	C05D11.7	qRT-PCR; Luciferase Reporter Assay	Luciferase Reporter Assay+Mutation	Metablism	21565616_x000D_
Bmper	Mouse			Micoroarray;qRT-PCR	ChIP	--	17254969_x000D_
BNIP3	Human	dct-1	C14F5.1	Western blotting; Luciferase Reporter Assay	ChIP	Muscle atrophy	18054315_x000D_
BNIP3	Human	dct-1	C14F5.1	qRT-PCR	ChIP	--	20733005_x000D_
BNIP3L	Human	dct-1	C14F5.1	qRT-PCR	ChIP	Cell death	19343039_x000D_
BTG1	Human	fog-3	C03C11.2	Microarray;qRT-PCR	ChIP	Cell cycle	18226221_x000D_
Btg1	Mouse	fog-3	C03C11.2	Microarray;qRT_PCR; Luciferase Reporter Assay	Luciferase Reporter assay+Mutation	Differentiation	14734530_x000D_
C10orf10	Human			qRT-PCR;Western blotting	ChIP; Luciferase Reporter Assay+Mutation; EMSA	--	21510935_x000D_
C10orf10	Human			Microarray;qRT-PCR;western;Northern blotting	ChIP	--	12150827_x000D_
C25E10.8	C. elegans	C25E10.8	C25E10.8	Microarray;qRT-PCR	DamID	--	20706209
C33A12.7	C. elegans	C33A12.7	C33A12.7	Microarray;qRT-PCR	DamID	Stress Resistance	20706209
CAT	Human	ctl-2;ctl-1;ctl-3	Y54G11A.5;Y54G11A.6;Y54G11A.13	qRT-PCR;Western blotting	ChIP	Anti-oxidation	19324885_x000D_
Cat	Rat	ctl-2;ctl-1;ctl-3	Y54G11A.5;Y54G11A.6;Y54G11A.13	Luciferase Reporter Assay	Luciferase Reporter Assay	Stress resisitance	11884717_x000D_
CAV1	Human	cav-1	T13F2.8	Microarray;Western blotting	ChIP; Luciferase Reporter Assay	Signaling	15458387_x000D_
CAV1	Human	cav-1	T13F2.8	Luciferase Reporter Assay	ChIP	Tumor suppression	18444242_x000D_
ccch-1	C. elegans	ccch-1	F38B7.1	Microarray;qRT-PCR	DamID	--	20706209
CCND1	Human	cyd-1	Y38F1A.5	Luciferase Reporter Assay;Western blotting	Luciferase Reporter Assay;ChIP	Cell cycle	22266855_x000D_
CCND1	Human	cyd-1	Y38F1A.5	Microarray;qRT-PCR	ChIP	Cell cycle	12150827_x000D_
CCND2	Human	cyd-1	Y38F1A.5	qRT-PCR	ChIP	Cell cycle	20733005_x000D_
Ccnd2	Mouse	cyd-1	Y38F1A.5	Western blotting	ChIP	Cell cycle	15241468_x000D_
Ccnd2	Rat	cyd-1	Y38F1A.5	Western blotting; qRT-PCR	ChIP; Luciferase Reporter Assay	Cell cycle	15613482_x000D_
CCNG2	Human	R02F2.1	R02F2.1	Luciferase Reporter Assay;Western blotting	Luciferase Reporter Assay+Mutation; ChIP	Ovarian cancer cell line OV2008 cells	21532621_x000D_
CCNG2	Human	R02F2.1	R02F2.1	Western blotting	ChIP	Cell cycle	21873430_x000D_
CCNG2	Human	R02F2.1	R02F2.1	Microarray;qRT-PCR	ChIP	Cell cycle	18226221_x000D_
CCNG2	Human	R02F2.1	R02F2.1	Microarray;qRT-PCR	ChIP	Cell cycle	12150827_x000D_
Ccng2	Mouse	R02F2.1	R02F2.1	Luciferase Reporter Assay	ChIP; Luciferase Reporter Assay;EMSA	Cell cycle	16493026_x000D_
Ccng2	Mouse	R02F2.1	R02F2.1	Northern blotting	EMSA;ChIP	Cell cycle	14966295_x000D_
Ccng2	Rat	R02F2.1	R02F2.1	qRT-PCR	ChIP	Apoptosis	23059819_x000D_
Ccr7	Mouse			microarray;qRT-PCR	ChIP-qPCR	--	23733882_x000D_
Ccrn4l	Mouse			Micoroarray;qRT-PCR	ChIP	--	17254969_x000D_
CDKN1A	Human			qRT-PCR	ChIP	Cell cycle	19343039_x000D_
CDKN1A	Human			Luciferase Reporter Assay; Northern blotting	Luciferase Reporter Assay+Mutation;EMSA	Cell cycle	15084259_x000D_
Cdkn1a	Mouse			qRT-PCR	ChIP	Cell cycle	18218983_x000D_
Cdkn1a	Mouse			Lucicerase Reporter Assay;Western blotting; Northern blotting	Luciferase Reporter Assay+Mutation; EMSA;ChIP	Cell Cycle	12530968_x000D_
CDKN1B	Human	cki-1;cki-2	T05A6.1;T05A6.2	Luciferase Reporter Assay	Luciferase Reporter Assay+Mutation	Cell cycle	15798096_x000D_
CDKN1B	Human	cki-1;cki-2	T05A6.1;T05A6.2	Luciferase Reporter Assay	Luciferase Reporter Assay+Mutation	Cell cycle	20661471_x000D_
Cdkn1b	Rat	cki-1;cki-2	T05A6.1;T05A6.2	qRT-PCR;Western blotting	ChIP	Cell cycle	17408630_x000D_
Cdkn1b	Rat	cki-1;cki-2	T05A6.1;T05A6.2	Luciferase Reporter Assay	ChIP; Luciferase Reporter Assay	Cell cycle	18787071_x000D_
Cdkn2a	Mouse			Luciferase Reporter Assay;qRT_PCR;Western blotting	ChIP	Cell cycle	17974917_x000D_
CDKN2B	Human			qRT-PCR;Western blotting	ChIP; Luciferase Reporter Assay+Mutation; EMSA	Cell cycle	17873901_x000D_
CDKN2D	Human			qRT-PCR;Western blotting	ChIP; Luciferase Reporter Assay+Mutation; EMSA	Cell cycle	17873901_x000D_
Cebpb	Mouse			qRT-PCR;Western blotting;Luciferase Reproter Assay	Luciferase Reporter Assay+mutation;avidin-biotin-conjugated DNA precipitation (ABCD) assay;ChIP	Inflammation	19026986_x000D_
CG10924	Drosophila melanogaster	pck-2;pck-1	W05G11.6;R11A5.4	Luciferase Reporter Assay; Microarray	ChIP	--	18177722_x000D_
CG13624	Drosophila melanogaster			Luciferase Reporter Assay; Microarray	ChIP	--	18177722_x000D_
CG32193	Drosophila melanogaster			Luciferase Reporter Assay; Microarray	ChIP	--	18177722_x000D_
CHES-1-like	Drosophila melanogaster	fkh-7	F26D12.1	Luciferase Reporter Assay; Microarray	ChIP	--	18177722_x000D_
Cited2	Mouse			Micoroarray;qRT-PCR	ChIP	Apoptosis	17254969_x000D_
Cited2	Mouse			qRT-PCR	ChIP	Apoptosis	21159781_x000D_
Cited2	Mouse			qRT-PCR	ChIP	Apoptosis	18158893_x000D_
coq-1	C. elegans	coq-1	C24A11.9	Microarray;qRT-PCR	DamID	Stress Resistance	20706209
Ctgf	Mouse			Micoroarray;qRT-PCR	ChIP	Angiogenesis	17254969_x000D_
Ctla4	Mouse			Flow cytometry	ChIP	Imuniity	21167754_x000D_
CYP19A1	Human			Luciferase Reporter Assay	Luciferase Reporter Assay+Deletion	Aromatase (CYP19A1) catalyzes the conversion of androgens to estrogens	22197207_x000D_
cyp-35B1	C. elegans	dod-13	K07C6.4	qRT-PCR	cyp-35B1:GFP Reporter+Deletion;Yeast 1-hybrid Assays	--	21408062_x000D_
CYR61	Human			Western blotting	ChIP	Inflammatory	23239110_x000D_
DDIT3	Human			Microarray;qRT-PCR	ChIP	Apoptosis	18226221_x000D_
Ddit4	Mouse			Luciferase Reporter Assay	ChIP; Luciferase Reporter Assay	Growth	18299344_x000D_
Dgka	Mouse	dgk-3	F54G8.2	Luciferase Reporter Assay	ChIP	Immune response regulation	22890845_x000D_
DLP	Drosophila melanogaster			Western blotting	Luciferase Reporter Assay+Mutation	Oxidative stress response	23593018_x000D_
dm	Drosophila melanogaster			qRT-PCR; Luciferase Reporter Assay;Microarray	ChIP	Cell proliferation	18177722_x000D_
DnaJ-1	Drosophila melanogaster			qRT-PCR; Luciferase Reporter Assay	Luciferase Reporter Assay+Mutation	Proteostasis	21111239_x000D_
dod-17	C. elegans	dod-17	K10D11.1	Microarray;confirmed by RFP	ChIP	--	23312285_x000D_
dor	Drosophila melanogaster			qRT-PCR	ChIP	Metabolism	20888228_x000D_
Drs	Drosophila melanogaster			GFP;Luciferase	Luciferase Reporter Assay+Mutation;EMSA	--	20090753_x000D_
EDN1	Human			Western blotting; Luciferase Reporter Assay	ChIP; Luciferase Reporter Assay+Mutation	Vasoconstrictor	19887561_x000D_
Eomes	Mouse	tbx-37;tbx-38	Y47D3A.12;C24H11.3	Western blotting and qRT-PCR	ChIP	Differentiation	22425248_x000D_
ERBB3	Human			Western blotting	ChIP	Signaling	21215704_x000D_
Esr1	Mouse			Western;Luciferase Reporter Assay;	Luciferase Reporter Assay;EMSA;ChIP;CAT reporter assay+mutation	Tumor suppression	15367686_x000D_
FAM65B	Human	C27H2.2	C27H2.2	qRT-PCR;Luciferase Reporter Assay	ChIP	immune	23241886_x000D_
Fasl	Mouse			Western blotting	EMSA	Apoptosis	17662023_x000D_
FASLG	Mongolian gerbils			Western blotting	EMSA	Apoptosis	12172378_x000D_
Faslg	Rat			qRT–PCR;Luciferase Reporter Assay	EMSA;Luciferase Reporter Assay+Mutation	Apoptosis	14576824_x000D_
FBXO32	Human	mfb-1	DY3.6	Western blotting	ChIP	Cell cycle	21873430_x000D_
Fbxo32	Mouse	mfb-1	DY3.6	Luciferase Reporter Assay	ChIP	Apoptosis	17053067_x000D_
Fbxo32	Mouse	mfb-1	DY3.6	Northern blotting; Luciferase Reporter Assay	Luciferase Reporter Assay+Mutation;EMSA	Apoptosis	15109499_x000D_
Fbxo32	Rat	mfb-1	DY3.6	qRT-PCR	ChIP	Apoptosis	23059819_x000D_
Fbxo32	Rat	mfb-1	DY3.6	qRT-PCR	Luciferase Reporter Assay	Apoptosis	15781459_x000D_
Flcn	Rat	flcn-1	F22D3.2	qRT-PCR	ChIP	Apoptosis	23059819_x000D_
FOXO1	Human	daf-16	R13H8.1	qRT-PCR; Luciferase Reporter Assay	ChIP; Luciferase Reporter Assay	Signaling	19244250_x000D_
FOXO1	Human	daf-16	R13H8.1	Luciferase Reporter Assay;qRT-PCR	Luciferase Reporter assay;ChIP	--	22931788_x000D_
Foxo1	Rat	daf-16	R13H8.1	Luciferase Reporter Assay	Luciferase Reporter Assay+Mutation	--	19690465_x000D_
FOXP3	Human			Fluorescence-activated cell sorting FACS analysis; Luciferase	Luciferase Reporter Assay+Mutation; ChIP	Immunity	20439537_x000D_
Foxp3	Mouse			qRT-PCR;Western blotting; Luciferase Reporter Assay	Luciferase Reporter Assay+Mutation; ChIP	Immunity	20467422_x000D_
G6PC	Human			Luciferase Reporter Assay	Mutation;Luciferase Reporter Assay	Metablism	15987244_x000D_
G6PC	Human			SEAP Reporter	EMSA;SEAP Reporter	Metabolism	11779849_x000D_
G6PC	Human			Luciferase Reporter Assay	Luciferase Reporter Assay+Mutation;ChIP	Metablism	12556524_x000D_
G6PC	Human			Luciferase Reporter Assay	Luciferase Reporter Assay+Mutation;EMSA	Metablism	16840535_x000D_
G6pc	Human			CAT activity assay	CAT Activity Assay+Deletion	Metabolism	10480625_x000D_
GABARAPL1	Human	lgg-1	C32D5.9	qRT-PCR	ChIP	Autophagy	19343039_x000D_
Gabarapl1	Mouse	lgg-1	C32D5.9	qRT-PCR	ChIP	Autophage	18054316_x000D_
Gabarapl1	Rat	lgg-1	C32D5.9	qRT-PCR	ChIP	Autophagy	19696026_x000D_
Gadd45	Rat			qRT-PCR	ChIP	Apoptosis	23059819_x000D_
Gadd45	Rat			qRT-PCR	ChIP	Cell cycle	21835778_x000D_
Gadd45	Rat			qRT-PCR;Western blotting;Luciferase Reporter Assay	Luciferase Reporter Assay+Mutation	DNA repair	11964479_x000D_
GADD45A	Human			qRT-PCR	ChIP	Cell cycle and cell death	19343039_x000D_
Gadd45a	Mouse			Luciferase Reporter Assay;Northern blotting;Western blotting	Luciferase Reporter assay+Mutation	Cell cycle	12048180_x000D_
Gk	Rat	R11F4.1	R11F4.1	qRT-PCR; Luciferase Reporter Assay	ChIP; Luciferase Reporter Assay+Mutation; EMSA	Metbolism	19740748_x000D_
gln-3	C. elegans	gln-3	Y105C5B.28	Microarray;qRT-PCR	DamID	--	20706209
Glul	Mouse	gln-3	Y105C5B.28	qRT-PCR	ChIP	Metablism	22820375_x000D_
gpd-2	C. elegans	gpd-2	K10B3.8	Microarray;confirmed by GFP	ChIP	Metabolic, glyceraldehyde-3-phosphate dehydrogenase	23312285_x000D_
H18N23.2	C. elegans	H18N23.2	H18N23.2	Microarray;qRT-PCR	DamID	Signalling	20706209
Hbp1	Rat			qRT-PCR	ChIP	Apoptosis	23059819_x000D_
hgo-1	C. elegans	hgo-1	W06D4.1	Microarray;confirmed by GFP	ChIP	Stress response, homogentisate 1,2-dioxygenase	23312285_x000D_
hlh-13	C. elegans	hlh-13	F48D6.3	qRT-PCR	ChIP	Recovery from L1 arrest and IIS-dependent dauer diapause, and moderate resistance to starvation stress, but not lifespan, heat, or oxidative stress	19103192_x000D_
HMGCS2	Human	hmgs-1	F25B4.6	Luciferase Reporter Assay	Luciferase Reporter Assay+Mutation;EMSA;ChIP	--	12027802_x000D_
Hoxc5	Rat	ceh-16	C13G5.1	qRT-PCR	ChIP	Apoptosis	23059819_x000D_
hsp-12.6	C. elegans	hsp-12.6	F38E11.2	Microarray;confirmed by RFP	ChIP	Stress response, small heat shock protein	23312285_x000D_
Hsp70Bbb	Drosophila melanogaster			qRT-PCR; Luciferase Reporter Assay	Luciferase Reporter Assay+Mutation	Proteostasis	21111239_x000D_
Hsp83	Drosophila melanogaster	daf-21	C47E8.5	qRT-PCR; Luciferase Reporter Assay	Luciferase Reporter Assay+Mutation	Proteostasis	21111239_x000D_
ICAM1	Human			qRT-PCR	ChIP	Cell adhesion	22405072_x000D_
ID1	Human			Micoroarray;qRT-PCR;Western blotting	ChIP; Luciferase Reporter Assay+Mutation	Differentiation	17132628_x000D_
IGF1	Human			Luciferase Reporter Assay	ChIP	Signaling	23152492_x000D_
IGF1R	Human	daf-2	Y55D5A.5	Western blotting	ChIP	Metablism	21215704_x000D_
IGFBP1	Human			Microarray;qRT-PCR;Western blotting	ChIP	--	12150827_x000D_
IGFBP1	Human			qRT-PCR;Western blotting; Luciferase Reporter Assay	ChIP; Luciferase Reporter Assay+Mutation	Apoptosis	20123982_x000D_
IGFBP1	Human			CAT activity assay	EMSA;CAT Reporter assay;Southwestern blotting	Insulin-like growth factor binding protein	10385407_x000D_
IGFBP1	Human			SEAP Reporter	EMSA;SEAP Reporter	Insulin-like growth factor binding protein	11779849_x000D_
IGFBP1	Human			Luciferase Reporter Assay	Luciferase Reporter Assay+Mutation	Insulin-like growth factor binding protein	10358076_x000D_
IGFBP1	Human			Luciferase Reporter Assay	Luciferase Reporter Assay+Mutation;EMSA	Insulin-like growth factor binding protein	10358014_x000D_
IGFBP1	Human			CAT activity assay	CAT activity assay+Mutation	Insulin-like growth factor binding protein	12556524_x000D_
IGFBP1	Human			Luciferase Reporter Assay	Luciferase Reporter Assay+Mutation	Insulin-like growth factor binding protein	12493691_x000D_
Igfbp1	Rat			Luciferase Reporter Assay	Luciferase Reporter Assay+Mutation	Metabolism	11445561_x000D_
Igfbp1	Rat			Luciferase Reporter Assay	Luciferase Reporter Assay+Mutation;EMSA	Metbolism	10913147_x000D_
Il1b	Mouse			qRT-PCR	Luciferase Reporter Assay+mutation;ChIP	Inflammation	19651810_x000D_
Il7r	Mouse			Fluorescence-activated cell sorting FACS	ChIP	Immunity	19285438_x000D_
Il7r	Mouse			qTR-PCR	ChIP	Immunity	19136962_x000D_
Il7r	Mouse			microarray;qRT-PCR	ChIP-qPCR	--	23733882_x000D_
Ilp6	Drosophila melanogaster			qRT-PCR	ChIP	Growth	20059956_x000D_
InR	Drosophila melanogaster	daf-2	Y55D5A.5	qRT-PCR;Western blotting	ChIP	Metabolism	16230533_x000D_
InR	Drosophila melanogaster	daf-2	Y55D5A.5	Microarray;RNase protection assay;Luciferase Reporter Assay	EMSA;ChIP	--	12893776_x000D_
INSR	Human	daf-2	Y55D5A.5	Luciferase Reporter Assay; qRT-PCR;Western blotting	ChIP; Luciferase Reporter Assay+Mutation	Signaling	16230533_x000D_
INSR	Human	daf-2	Y55D5A.5	Western blotting	ChIP	Signaling	21215704_x000D_
IRS1	Human			qRT-PCR	ChIP	Metablism	22405072_x000D_
IRS2	Human			qRT-PCR	ChIP	Metablism	21933986_x000D_
IRS2	Human			Luciferase Reporter Assay	Luciferase Reporter Assay;EMSA;ChIP	Signaling	15048126_x000D_
Kcnj8	Mouse			Western blotting ;qRT-PCR	EMSA	Subunit of ATP-dependent potassium channels	18202312_x000D_
KLF2	Human	mua-1	F54H5.4	qRT-PCR;Western blotting	EMSA;ChIP	Immunity	18713968_x000D_
KLF6	Human			Microarray;qRT-PCR	ChIP	--	18226221_x000D_
LARS2	Human	lrs-2	ZK524.3	qRT-PCR	ChIP	Metablism	21915097_x000D_
Lifr	Mouse			qRT-PCR	ChIP	Signaling	18258752_x000D_
Lip4	Drosophila melanogaster			qRT-PCR	ChIP; Luciferase Reporter Assay;EMSA	Metabolism	18234213_x000D_
Lk6	Drosophila melanogaster			qRT-PCR; Luciferase Reporter Assay; Microarray	ChIP	Protein synthesis	18177722_x000D_
Mafa	Mouse			Western blotting; Luciferase Reporter Assay	ChIP; Luciferase Reporter Assay	--	16154098_x000D_
mai-1	C. elegans	mai-1	K10B3.9	Microarray;qRT-PCR	DamID	Metabolism	20706209
MAP1LC3A	Human	lgg-2	ZK593.6	qRT-PCR	ChIP	Autophagy	19343039_x000D_
Map1lc3b	Mouse	lgg-2	ZK593.6	qRT-PCR	ChIP	Autophage	18054316_x000D_
Map1lc3b	Mouse	lgg-2	ZK593.6	Western blotting; Luciferase Reporter Assay	Luciferase Reporter Assay+Mutation; ChIP	Muscle atrophy	18054315_x000D_
Mcm7	Mouse	mcm-7	F32D1.10	qRT-PCR; Luciferase Reporter Assay	ChIP; Luciferase Reporter Assay	Cell proliferation and differentiation	21386132_x000D_
mdh-1	C. elegans	mdh-1	F46E10.10	Microarray;qRT-PCR	DamID	Metabolism	20706209
MIR145	Human			qRT-PCR	ChIP	Tumor suppression	21075312_x000D_
MIR30D	Human			qRT-PCR	ChIP	Apoptosis	23416459_x000D_
MMP2	Human			Western blotting; Luciferase Reporter Assay	ChIP+Mutation	Vascular remodeling	21965295_x000D_
Mrc1	Mouse			Micoroarray;qRT-PCR	ChIP	--	17254969_x000D_
MRPL12	Human	mrpl-12	W09D10.3	qRT-PCR	ChIP	Metablism	21915097_x000D_
msra-1	C. elegans	msra-1	F43E2.5	qRT-PCR; Luciferase Reporter Assay	ChIP; Luciferase Reporter Assay+Mutation	Anti-oxidation	19747232_x000D_
Mstn	Mouse	daf-7	B0412.2	qRT-PCR	EMSA;Luciferase Reporter Assay+Deletion	Growth and differentiation	16885393_x000D_
mtl-1	C. elegans	mtl-1	K11G9.6	Microarray;confirmed by RFP	ChIP	Anti-oxidant, metallothionein-related cadmium-binding	23312285_x000D_
MXI1	Human			qRT-PCR;Western blotting	ChIP; Luciferase Reporter Assay+Mutation	Signaling	17452451_x000D_
MYOCD	Human			qRT-PCR	ChIP	Differentiation	23554919_x000D_
MYOCD	Monkey			Luciferase Reporter Assay	EMSA;Luciferase Reporter Assay+Mutation	--	17021041_x000D_
Myod1	Mouse	hlh-1	B0304.1	Microarray;qRT-PCR	Luciferase Reporter Assay+Mutation;EMSA;ChIP	Muscle diffeneration	18854138_x000D_
Nampt	Mouse			qRT-PCR	Luciferase Reporter Assay; ChIP	Metabolism	21388966_x000D_
Neurod1	Mouse	cnd-1	C34E10.7	Immunostaining;western	EMSA;ChIP;Mutation	--	16154098_x000D_
nnt-1	C. elegans	nnt-1	C15H9.1	Microarray;confirmed by GFP	ChIP	Metabolic, nicotinamide nucleotide transhydrogenase	23312285_x000D_
NOS3	Human			Microarray;Western blotting	ChIP; Luciferase Reporter Assay	Angiogenesis	16100571_x000D_
NOS3	Human			qRT-PCR and Western blotting	EMSA	Cardiovascular protection	23583951_x000D_
Npy	Mouse			GFP;Luciferase	Luciferase Reporter assay+Mutation;EMSA;ChIP	Metabolism	16783365_x000D_
NR2C2	Human	nhr-41	Y104H12A.1	Luciferase Reporter Assay;Western blotting and qRT-PCR	Luciferase Reporter Assay+Mutation;EMSA;ChIP	Stress resisitance	18388194_x000D_
Oda	Drosophila melanogaster			Luciferase Reporter Assay; Microarray	ChIP	--	18177722_x000D_
OXNAD1	Human			qRT-PCR	ChIP	Metablism	21915097_x000D_
Pak1	Rat	pak-1	C09B8.7	qRT-PCR;Western blotting	ChIP; Luciferase Reporter Assay	Neuronal polarity	20395366_x000D_
Pbx1	Mouse	ceh-20	F31E3.1	Micoroarray;qRT-PCR	ChIP	Endothelial cell homeostasis	17254969_x000D_
PCK1	Human	pck-2;pck-1	W05G11.6;R11A5.4	SEAP Reporter	EMSA;SEAP Reporter	--	11779849_x000D_
Pck1	Mouse	pck-2;pck-1	W05G11.6;R11A5.4	qRT-PCR	ChIP	Metabolism	23066095_x000D_
Pck1	Mouse	pck-2;pck-1	W05G11.6;R11A5.4	qRT-PCR;Luciferase Reporter Assay	ChIP	Metabolism	17627282_x000D_
Pck1	Rat	pck-2;pck-1	W05G11.6;R11A5.4	CAT activity assay	CAT Activity Assay+Mutation;EMSA	Metabolism	10913147_x000D_
Pck1	Rat	pck-2;pck-1	W05G11.6;R11A5.4	Luciferase Reporter Assay	Luciferase Reporter assay;Mutation	Metabolism	11445561_x000D_
pck-2	C. elegans	pck-2	R11A5.4	Microarray;qRT-PCR	DamID	Metabolism	20706209
PDGFRA	Human			Western blotting and qRT-PCR	ChIP; Luciferase Reporter Assay	Differentiation	22411791_x000D_
pdgy	Drosophila melanogaster			Luciferase Reporter Assay; Microarray	ChIP	--	18177722_x000D_
pdgy	Drosophila melanogaster			qRT-PCR	ChIP; Luciferase Reporter Assay	Metabolism	22275878_x000D_
PDK4	Human	pdhk-2	ZK370.5	Luciferase Reporter Assay	Luciferase Reporter Assay+Mutation;EMSA	--	15047604_x000D_
Pdk4	Mouse	pdhk-2	ZK370.5	Northern blotting; Luciferase Reporter Assay	Luciferase Reporter Assay;EMSA	--	12820900_x000D_
Pdk4	Mouse	pdhk-2	ZK370.5	qRT-PCR	ChIP	Metabolism	23066095_x000D_
Pdk4	Rat	pdhk-2	ZK370.5	qRT-PCR	ChIP	Apoptosis	23059819_x000D_
Pdx1	Mouse	ceh-16	C13G5.1	qRT-PCR; Luciferase Reproter Assay	Luciferase Reporter Assay;Gel Shift Assay	Metabolism	12488434_x000D_
pie-1	C. elegans	pie-1	Y49E10.14	qRT-PCR	EMSA;ChIP	--	19506556_x000D_
PIK3CA	Human	age-1	B0334.8	qRT-PCR;Western blot	ChIP; luciferase Reporter Assay+mutation	Signaling	18644865_x000D_
PIK3IP1	Human			Luciferase Reporter Assay	EMSA; Luciferase Reporter Assay	Apoptosis	22935140_x000D_
PINK1	Human	pink-1	EEED8.9	qRT-PCR; Luciferase Reporter Assay	ChIP; Luciferase Reporter Assay+Mutation	Stress risisitance	19276113_x000D_
Pink1	Mouse	pink-1	EEED8.9	qRT-PCR	ChIP	Apoptosis	21159781_x000D_
Plk1	Mouse	plk-1;plk-2	C14B9.4;Y71F9B.7	Western blotting	ChIP	Cell Cycle	18356527_x000D_
PMAIP1	Human			Western blotting	ChIP	Apoptosis	21245099_x000D_
Pomc	Rat			Luciferase Reporter Assay	EMSA;Luciferase Reporter Assay;ChIP	Metabolism	16604086_x000D_
POU5F1	Human			qRT-PCR	ChIP; Luciferase Reporter Assay;EMSA	Pluripotency of embryonic stem cells	21804543_x000D_
Pparg	Rat	nhr-85	W05B5.3	Luciferase Reporter Assay	EMSA;ChIP	Metabolism	16670091_x000D_
PPARGC1A	Bovine			qRT-PCR;Western blotting	ChIP	Metabolism	20547753_x000D_
PPARGC1A	Human			qRT-PCR;Western blotting	ChIP	Anti-oxidation	19324885_x000D_
PPARGC1A	Human			Luciferase Reporter Assay	Luciferase Reporter assay+Deletion;ChIP	Metbolism	12606503_x000D_
Ppargc1a	Mouse			qRT-PCR	ChIP	Metabolism	22405073_x000D_
Ppargc1a	Mouse			qTR-PCR	ChIP; EMSA	Metbolism	23639108_x000D_
Ppargc1a	Mouse			Luciferase Reporter Assay	Luciferase Reporter Assay+Mutation	Angiogenesis	20547753_x000D_
PPRC1	Human			Luciferase Reporter Assay	Luciferase Reporter Assay+deletion;ChIP;ABCD assay+mutation	Metabolism	12606503_x000D_
PRDX3	Human	prdx-3	R07E5.2	qRT-PCR;Western blotting	ChIP	Antioxidation	19324885_x000D_
PRDX3	Human	prdx-3	R07E5.2	western;qPCR;	EMSA+mutation;ChIP	Stress resisitance	18195003_x000D_
PRDX4	Human			Microarray;qRT-PCR	ChIP	--	18301748_x000D_
PRDX5	Human			qRT-PCR;Western blotting	ChIP	Antioxidation	19324885_x000D_
PRL	Human			Luciferase Reporter Assay	Luciferase Reporter assay+Mutation;EMSA	--	11893744_x000D_
RARS	Human	rars-1	F26F4.10	Microarray;qRT-PCR	ChIP	--	18301748_x000D_
RBL2	Human	lin-35	C32F10.2	Northern blottingting;Luciferase Reporter Assay	Luciferase Reporter assay+Mutation	Cell cycle	11884591_x000D_
Rbl2	Mouse	lin-35	C32F10.2	Luciferase Reporter Assay	ChIP; Luciferase Reporter Assay;EMSA	Cell cycle	16493026_x000D_
rpn-6	C. elegans	rpn-6	F57B9.10	qRT-PCR	ChIP(encode project)	Aging	22922647_x000D_
RUNX2	Human	rnt-1	B0414.2	Luciferase Reporter Assay	Luciferase Reporter Assay+Mutation; ChIP	Osteogenesis	21713995_x000D_
Scn5a	Mouse			Western blotting; qRT-PCR	ChIP; Luciferase Reporter Assay	--	22400069_x000D_
SCP2	Human	daf-22	Y57A10C.6	Western blotting;Northern blotting;Luciferase Reporter Assay	Luciferase Reporter Assay;FOXO Mutation	--	14563822_x000D_
scyl	Drosophila melanogaster			qRT-PCR	EMSA	Growth	18299344_x000D_
SDC2	Human			qRT-PCR	ChIP	Apoptosis	22550000_x000D_
SELL	Human			GFP+-gated cell populations	GFP+Mutation	Immunity	18713968_x000D_
SEPP1	Human			qRT-PCR;Western blotting	ChIP; Luciferase Reporter Assay	Antioxidation	18972406_x000D_
SEPP1	Human			Luciferase Reporter Assay;qRT_PCR	Luciferase Reporter Assay+Mutation	Antioxidant	17986386_x000D_
Serpine1	Rat	srp-2;srp-3	C05E4.1;Y32G9A.4	CAT activity assay	CAT Assay+Deletion;Assay of DNA-Protein Binding by Gel Electrophoresis	--	11919188_x000D_
SESN3	Human	sesn-1	Y74C9A.5	qRT-PCR; Luciferase Reporter Assay	ChIP; Luciferase Reporter Assay	mTORC1 inhibtion	20412774_x000D_
Slc37a4	Rat	F47B8.10;C42C1.10	F47B8.10;C42C1.10	Luciferase Reporter Assay	Luciferase Reporter Assay+Mutation;EMSA	Metablism	14597389_x000D_
sNPF	Drosophila melanogaster			qRT-PCR	ChIP	Metabolism	22876196_x000D_
SOCS3	Human	F39B2.5	F39B2.5	Luciferase Reporter Assay; qRT-PCR	ChIP; Luciferase Reporter Assay	Induced in Malnutrition	21458454_x000D_
SOD2	Human	sod-2;sod-3	F10D11.1;C08A9.1	qRT-PCR;Western blotting	ChIP	Anti-oxidation	19324885_x000D_
SOD2	Human	sod-2;sod-3	F10D11.1;C08A9.1	Luciferase Reporter Assay;Western blotting	ChIP	Anti-oxidantion	21536589_x000D_
SOD2	Human	sod-2;sod-3	F10D11.1;C08A9.1	Luciferase Reporter Assay;Quantitative protein microarray analysis	ChIP; Luciferase Reporter Assay	Anti-oxidant	16186101_x000D_
SOD2	Human	sod-2;sod-3	F10D11.1;C08A9.1	Northern; Luciferase Reporter Assay	luciferase Reporter Assay+mutation;ChIP	Stress resisitance	12239572_x000D_
Sod2	Rat	sod-2;sod-3	F10D11.1;C08A9.1	qRT-PCR;Western blotting	ChIP	Antioxidation	17408630_x000D_
sod-3	C. elegans	sod-3	C08A9.1	Microarray;confirmed by GFP	ChIP	Stress response, iron/manganese superoxide dismutase	23312285_x000D_
sodh-1	C. elegans	sodh-1	K12G11.3	Microarray;confirmed by RFP	ChIP	Sorbitol dehydrogenase	23312285_x000D_
SOX2	Human			qRT-PCR	ChIP; Luciferase Reporter Assay;EMSA	Pluripotency of embryonic stem cells	21804543_x000D_
spen	Drosophila melanogaster	din-1	F07A11.6	Luciferase Reporter Assay; Microarray	ChIP	--	18177722_x000D_
Spry2	Mouse			Micoroarray;qRT-PCR	ChIP	Endothelial cell homeostasis	17254969_x000D_
stdh-1	C. elegans	stdh-1	C06B3.4	Microarray;confirmed by RFP	ChIP	Metabolic, 17 beta-hydroxysteroid dehydrogenase	23312285_x000D_
STK11	Human	par-4	Y59A8B.14	Luciferase Reporter Assay;qRT-PCR; Western blotting	ChIP; Luciferase Reporter Assay+Deletion; EMSA	Cell cycle	22412893_x000D_
T19C9.8	C. elegans	T19C9.8	T19C9.8	Microarray;qRT-PCR	DamID	Nematode specific genes	20706209
T25F10.3	C. elegans	T25F10.3	T25F10.3	Microarray;qRT-PCR	DamID	--	20706209
TAF11	Human	taf-11.2;taf-11.1	K10D3.3;F48D6.1	quantitative RT-PCR	ChIP	--	18301748_x000D_
tat-4	C. elegans	tat-4	T24H7.5	Microarray;qRT-PCR	DamID	--	20706209
Tcf7	Mouse	pop-1	W10C8.2	microarray;qRT-PCR	ChIP-qPCR	--	23733882_x000D_
THBS1	Human			qRT-PCR; Western blotting	ChIP	Angiogenesis	23677673_x000D_
Thor	Drosophila melanogaster			Luciferase Reporter Assay; Microarray	ChIP	Protein synthesis	18177722_x000D_
Thor	Drosophila melanogaster			Microarray;RNase protection assay;Luciferase Reporter Assay	EMSA;ChIP	--	12893776_x000D_
Tlr4	Mouse			qRT-PCR; Luciferase Reporter Assay	ChIP	Inflammation	21045807_x000D_
TNFSF10	Human			Micoraarray;qRT-PCR;Western blotting;Luciferase Reporter Assay	EMSA;Luciferase Reporter Assay+Mutation	Apoptosis	12351634_x000D_
Tp53inp1	Rat			qRT-PCR	ChIP	Apoptosis	23059819_x000D_
tps-1	C. elegans	tps-1	ZK54.2	Microarray;confirmed by GFP	ChIP	Stress response, trehalose-6-phosphate synthase	23312285_x000D_
tps-2	C. elegans	tps-2	F19H8.1	Microarray;confirmed by GFP	ChIP	Stress response, trehalose-6-phosphate synthase	23312285_x000D_
TRADD	Human			qRT-PCR;Western blotting; Luciferase Reporter Assay	Luciferase Reporter Assay;EMSA	Apoptosis	12446787_x000D_
Trib3	Rat			Western blotting; qRT-PCR; Luciferase Reporter Assay	ChIP; Luciferase Reporter Assay	Signaling tansduction	16906224_x000D_
TRIM63	Human			Luciferase Reporter Assay	ChIP; Luciferase Reporter Assay+Mutation	Metabolism	18612045_x000D_
Tsc1	Mouse			Western blotting; qRT-PCR	ChIP; Luciferase Reporter Assay+Mutation	Metabolism	20371605_x000D_
TXN2	Human	trx-2	B0024.9	qRT-PCR;Western blotting	ChIP	Antioxidation	19324885_x000D_
TXNIP	Human	arrd-6	F40F8.8	Western blotting	ChIP	Cell death	21873430_x000D_
TXNIP	Human	arrd-6	F40F8.8	Mcroarray;Luciferase Reporter Assay	ChIP	Oxidative stress response	18301748_x000D_
TXNIP	Human	arrd-6	F40F8.8	qRT-PCR	ChIP; EMSA	Metbolism	23803610_x000D_
Txnip	Rat	arrd-6	F40F8.8	qRT-PCR	ChIP	Apoptosis	23059819_x000D_
ubh-4	C. elegans	ubh-4	C08B11.7	GFP	ChIP-seq;GFP+Mutation	Protesome activity	23770237_x000D_
Ucp1	Mouse			qRT-PCR	ChIP	Energy expenditure	22405073_x000D_
UCP2	Human			qRT-PCR;Western blotting	ChIP	Antioxidation	19324885_x000D_
ucp-4	C. elegans	ucp-4	K07B1.3	mcherry	ChIP	Neuro-protective	22956852_x000D_
ugt-1	C. elegans	ugt-1	AC3.7	Semi-quantitative RT-PCR;GFP	EMSA;Mutation	Development;lifepsan;metabolism	15253933_x000D_
VCAM1	Human			qRT-PCR	ChIP	Cell adhesion and signal transduction	22405072_x000D_
VEGFA	Human			Western blotting and qRT-PCR	ChIP	Vasculogenesis, angiogenesis	21860419_x000D_
W	Drosophila melanogaster	wht-1	C05D10.3	Hid-lacZ;RNA in situ hybridization;qRT-PCR	ChIP	Apotopsis	17183370_x000D_
W	Drosophila melanogaster	wht-1	C05D10.3	qRT-PCR	ChIP	Apotopsis	20624856_x000D_
Y37E11B.7	C. elegans	Y37E11B.7	Y37E11B.7	Microarray;qRT-PCR	DamID	Nematode specific genes	20706209
ZC443.3	C. elegans	ZC443.3	ZC443.3	Microarray;qRT-PCR	DamID	Nematode specific genes	20706209
