# Supplementary material for: Towards understanding the lifespan extension by reduced insulin signaling: bioinformatics analysis of DAF-16/FOXO direct targets in Caenorhabditis elegans
Source: Oncotarget. 2016 Mar 24;7(15):19185–92. doi: 10.18632/oncotarget.8313 (PMC4991374; doi:10.18632/oncotarget.8313)
Supplement: Supplementary file 2 [file oncotarget-07-19185-s002.xlsx]

## Sheet: Supplementary Table 2
Supplementary Table 2. The 109 DAF-16 direct targets in C. elegans
Symbol	SeqName	WormBase_ID	From Ortholog Mapping or Not
C25E10.8	C25E10.8	WBGene00016097	Not
C33A12.7	C33A12.7	WBGene00007886	Not
coq-1	C24A11.9	WBGene00000761	Not
cyp-35B1	K07C6.4	WBGene00019472	Not
dod-17	K10D11.1	WBGene00010745	Not
ccch-1	F38B7.1	WBGene00009532	Not
msra-1	F43E2.5	WBGene00018393	Not
mdh-1	F46E10.10	WBGene00018491	Not
gln-3	Y105C5B.28	WBGene00001604	Not
gpd-2	K10B3.8	WBGene00001684	Not
H18N23.2	H18N23.2	WBGene00019211	Not
hgo-1	W06D4.1	WBGene00001843	Not
hlh-13	F48D6.3	WBGene00001957	Not
hsp-12.6	F38E11.2	WBGene00002013	Not
asns-2	M02D8.4	WBGene00019730	Not
mai-1	K10B3.9	WBGene00003124	Not
mtl-1	K11G9.6	WBGene00003473	Not
nnt-1	C15H9.1	WBGene00003778	Not
pie-1	Y49E10.14	WBGene00004027	Not
rpn-6	F57B9.10	WBGene00004462	Not
sod-3	C08A9.1	WBGene00004932	Not
sodh-1	K12G11.3	WBGene00010790	Not
stdh-1	C06B3.4	WBGene00007363	Not
aakg-4	T01B6.3	WBGene00020135	Not
T19C9.8	T19C9.8	WBGene00011844	Not
T25F10.3	T25F10.3	WBGene00020806	Not
tat-4	T24H7.5	WBGene00020784	Not
tps-1	ZK54.2	WBGene00006602	Not
tps-2	F19H8.1	WBGene00006603	Not
ubh-4	C08B11.7	WBGene00006724	Not
ucp-4	K07B1.3	WBGene00006729	Not
ugt-1	AC3.7	WBGene00007072	Not
pck-1	W05G11.6	WBGene00021043	Not
Y37E11B.7	Y37E11B.7	WBGene00021379	Not
ZC443.3	ZC443.3	WBGene00013898	Not
aco-2	F54H12.1	WBGene00000041	Yes
acy-2	C10F3.3	WBGene00000069	Yes
age-1	B0334.8	WBGene00000090	Yes
C05D11.7	C05D11.7	WBGene00015484	Yes
C27H2.2	C27H2.2	WBGene00007782	Yes
C42C1.10	C42C1.10	WBGene00016588	Yes
cav-1	T13F2.8	WBGene00000301	Yes
ceh-16	C13G5.1	WBGene00000439	Yes
ceh-20	F31E3.1	WBGene00000443	Yes
cki-1	T05A6.1	WBGene00000516	Yes
cki-2	T05A6.2	WBGene00000517	Yes
cnd-1	C34E10.7	WBGene00000561	Yes
col-172	F38B6.5	WBGene00000745	Yes
col-181	W03G11.1	WBGene00000754	Yes
ctl-1	Y54G11A.6	WBGene00000830	Yes
ctl-2	Y54G11A.5	WBGene00000831	Yes
ctl-3	Y54G11A.13	WBGene00013220	Yes
cyd-1	Y38F1A.5	WBGene00000870	Yes
daf-16	R13H8.1	WBGene00000912	Yes
daf-2	Y55D5A.5	WBGene00000898	Yes
daf-21	C47E8.5	WBGene00000915	Yes
daf-7	B0412.2	WBGene00000903	Yes
dct-1	C14F5.1	WBGene00015776	Yes
dgk-3	F54G8.2	WBGene00000960	Yes
din-1	F07A11.6	WBGene00008549	Yes
F22D3.2	F22D3.2	WBGene00017699	Yes
F25B4.6	F25B4.6	WBGene00017769	Yes
F39B2.5	F39B2.5	WBGene00009556	Yes
arrd-6	F40F8.8	WBGene00009579	Yes
F43G9.3	F43G9.3	WBGene00009666	Yes
F47B8.10	F47B8.10	WBGene00009811	Yes
fkh-7	F26D12.1	WBGene00001439	Yes
fog-3	C03C11.2	WBGene00001483	Yes
hlh-1	B0304.1	WBGene00001948	Yes
lgg-1	C32D5.9	WBGene00002980	Yes
lgg-2	ZK593.6	WBGene00002981	Yes
lgg-3	B0336.8	WBGene00002982	Yes
lin-35	C32F10.2	WBGene00003020	Yes
lars-2	ZK524.3	WBGene00003074	Yes
mcm-7	F32D1.10	WBGene00003159	Yes
mfb-1	DY3.6	WBGene00008439	Yes
mrp-1	F57C12.5	WBGene00003407	Yes
mrp-2	F57C12.4	WBGene00003408	Yes
klf-3	F54H5.4	WBGene00003480	Yes
nhr-41	Y104H12A.1	WBGene00022423	Yes
nhr-85	W05B5.3	WBGene00003675	Yes
pak-1	C09B8.7	WBGene00003911	Yes
par-4	Y59A8B.14	WBGene00003919	Yes
pdhk-2	ZK370.5	WBGene00022719	Yes
pgp-1	K08E7.9	WBGene00003995	Yes
pgp-9	C47A10.1	WBGene00004003	Yes
pink-1	EEED8.9	WBGene00017137	Yes
plk-1	C14B9.4	WBGene00004042	Yes
plk-2	Y71F9B.7	WBGene00004043	Yes
pop-1	W10C8.2	WBGene00004077	Yes
prdx-3	R07E5.2	WBGene00011110	Yes
R02F2.1	R02F2.1	WBGene00019831	Yes
pck-2	R11A5.4	WBGene00011232	Yes
R11F4.1	R11F4.1	WBGene00020007	Yes
rnt-1	B0414.2	WBGene00004393	Yes
rars-1	F26F4.10	WBGene00004679	Yes
sod-2	F10D11.1	WBGene00004931	Yes
srp-2	C05E4.1	WBGene00005643	Yes
srp-3	Y32G9A.4	WBGene00005644	Yes
taf-11.1	F48D6.1	WBGene00006393	Yes
taf-11.2	K10D3.3	WBGene00006394	Yes
tbx-37	Y47D3A.12	WBGene00006556	Yes
tbx-38	C24H11.3	WBGene00006557	Yes
trx-2	B0024.9	WBGene00007099	Yes
W09D10.3	W09D10.3	WBGene00012361	Yes
wht-1	C05D10.3	WBGene00015479	Yes
daf-22	Y57A10C.6	WBGene00013284	Yes
Y62E10A.13	Y62E10A.13	WBGene00013379	Yes
sesn-1	Y74C9A.5	WBGene00022279	Yes
