# Supplementary material for: Towards understanding the lifespan extension by reduced insulin signaling: bioinformatics analysis of DAF-16/FOXO direct targets in Caenorhabditis elegans
Source: Oncotarget. 2016 Mar 24;7(15):19185–92. doi: 10.18632/oncotarget.8313 (PMC4991374; doi:10.18632/oncotarget.8313)
Supplement: Supplementary file 3 [file oncotarget-07-19185-s003.xlsx]

## Sheet: Supplementary Table 3
Supplementary Table 3. The 109 DAF-16 direct targets are significantly overlapping with previous results
Dataset	# of gene	Overlap	Representation factora	P valueb
DamID (Schuster et al., 2010)	65	6	16.94	0
Murphy (Murphy et al., 2003)	514	18	6.43	0
PQM1_Response (Tepper et al., 2013)	3396	31	1.67	0.0019
Dong (Dong et al., 2007)	86	12	29.38	0
GenAge (Tacutu et al., 2013)	681	17	4.58	0
GenDR(Wuttke et al., 2012)	48	4	15.29	0.000135
Note: Dataset is the set of DAF-16 regulated genes found in previous work. # of gene is the number of DAF-16 regulated genes in the dataset. Overlap is the number of overlapping genes between the 109 direct DAF-16 targets and the DAF-16 regulated genes. Representation factor is the number of overlapping genes divided by the expected number expected by chance. P value was computed by hypergeometri…
aThe representation factor is the number of overlapping genes divided by the expected number expected by chance.
bHypergeometric p value.
