# Supplementary material for: Towards understanding the lifespan extension by reduced insulin signaling: bioinformatics analysis of DAF-16/FOXO direct targets in Caenorhabditis elegans
Source: Oncotarget. 2016 Mar 24;7(15):19185–92. doi: 10.18632/oncotarget.8313 (PMC4991374; doi:10.18632/oncotarget.8313)
Supplement: Supplementary file 4 [file oncotarget-07-19185-s004.xlsx]

## Sheet: Supplementary Table 4
Supplementary Table 4: The DAF-16 target Genes that have DAF-16 binding elements (DBE) in 1kb promoter region
Symbol	# of sites	DAF-16 binding elements(DBE) ([motif : distance to TSS])
WBGene00001957|hlh-13	1	[TGTTTAC:687]
WBGene00003778|nnt-1	2	[TGTTTAC:813][GTAAACA:65]
WBGene00002066|ifg-1	1	[TGTTTAC:418]
WBGene00004932|sod-3	2	[TGTTTAC:334 71]
WBGene00006729|ucp-4	1	[TGTTTAC:891]
WBGene00010614|cri-1	2	[TGTTTAC:197 123]
WBGene00004931|sod-2	2	[TGTTTAC:74 37]
WBGene00013898|ZC443.3	2	[TGTTTAC:693][GTAAACA:865]
WBGene00004679|rars-1	1	[TGTTTAC:925]
WBGene00006831|unc-104	1	[TGTTTAC:528]
WBGene00020135|aakg-4	2	[TGTTTAC:393][GTAAACA:501]
WBGene00019730|asns-2	1	[TGTTTAC:874]
WBGene00021379|Y37E11B.7	1	[TGTTTAC:95]
WBGene00000898|daf-2	1	[GTAAACA:108]
WBGene00001439|fkh-7	1	[GTAAACA:708]
WBGene00000912|daf-16	1	[GTAAACA:264]
WBGene00001684|gpd-2	1	[GTAAACA:122]
WBGene00003480|klf-3	1	[GTAAACA:99]
WBGene00003473|mtl-1	1	[GTAAACA:44]
WBGene00012361|W09D10.3	1	[GTAAACA:193]
WBGene00006602|tps-1	1	[GTAAACA:374]
WBGene00005643|srp-2	1	[GTAAACA:780]
WBGene00015776|dct-1	1	[GTAAACA:33]
WBGene00008549|din-1	1	[GTAAACA:246]
WBGene00006724|ubh-4	1	[GTAAACA:357]
WBGene00011844|T19C9.8	1	[GTAAACA:174]
WBGene00016097|C25E10.8	1	[GTAAACA:231]
WBGene00020806|T25F10.3	1	[GTAAACA:542]
WBGene00019831|R02F2.1	1	[GTAAACA:18]
WBGene00022719|pdhk-2	1	[GTAAACA:75]
Note: [binding motif:distance to transcription start site]
