# Supplementary material for: Towards understanding the lifespan extension by reduced insulin signaling: bioinformatics analysis of DAF-16/FOXO direct targets in Caenorhabditis elegans
Source: Oncotarget. 2016 Mar 24;7(15):19185–92. doi: 10.18632/oncotarget.8313 (PMC4991374; doi:10.18632/oncotarget.8313)
Supplement: Supplementary file 5 [file oncotarget-07-19185-s005.xlsx]

## Sheet: Supplementary Table 5
Supplementary Table 5: The DAF-16 target Genes that have DAF-16 associate elements (DAE) in 1kb promoter region
Symbol	# of sites	DAF-16 associate elements(DAE) ([motif : distance to TSS])
WBGene00000898|daf-2	1	[CTTATCA:85]
WBGene00000830|ctl-1	2	[CTTATCA:949 104]
WBGene00000831|ctl-2	2	[CTTATCA:959 114]
WBGene00000443|ceh-20	1	[CTTATCA:217]
WBGene00000870|cyd-1	5	[CTTATCA:288 189][TGATAAG:244 177 95]
WBGene00001843|hgo-1	1	[CTTATCA:156]
WBGene00003473|mtl-1	1	[CTTATCA:417]
WBGene00007363|stdh-1	1	[CTTATCA:294]
WBGene00005643|srp-2	2	[CTTATCA:165][TGATAAG:448]
WBGene00008439|mfb-1	1	[CTTATCA:90]
WBGene00011232|R11A5.4	1	[CTTATCA:817]
WBGene00009666|F43G9.3	1	[CTTATCA:911]
WBGene00016588|C42C1.10	1	[CTTATCA:539]
WBGene00004679|rars-1	1	[CTTATCA:697]
WBGene00006393|taf-11.1	1	[CTTATCA:735]
WBGene00011844|T19C9.8	1	[CTTATCA:54]
WBGene00016097|C25E10.8	2	[CTTATCA:935][TGATAAG:267]
WBGene00013284|daf-22	2	[CTTATCA:268][TGATAAG:456]
WBGene00022279|sesn-1	1	[CTTATCA:331]
WBGene00019211|H18N23.2	1	[CTTATCA:706]
WBGene00018491|mdh-1	1	[CTTATCA:208]
WBGene00001604|gln-3	1	[TGATAAG:729]
WBGene00000912|daf-16	1	[TGATAAG:46]
WBGene00002982|lgg-3	1	[TGATAAG:813]
WBGene00007072|ugt-1	2	[TGATAAG:823 188]
WBGene00004462|rpn-6.1	1	[TGATAAG:266]
WBGene00010790|sodh-1	1	[TGATAAG:160]
WBGene00015479|wht-1	1	[TGATAAG:680]
WBGene00004003|pgp-9	1	[TGATAAG:691]
WBGene00022423|nhr-41	1	[TGATAAG:78]
Note: [binding motif:distance to transcription start site]
